# Supplementary material for: Association of SERPINC1 Gene Polymorphism (rs2227589) With Pulmonary Embolism Risk in a Chinese Population
Source: Front Genet. 2019 Sep 13;10:844. doi: 10.3389/fgene.2019.00844 (PMC6753222; doi:10.3389/fgene.2019.00844)
Supplement: Supplementary file 4 [file Table_1.xlsx]

## Sheet: Sheet1
Table S1. The antithrombin anticoagulant activity in patients of pulmonary embolism
Lab ID	PTE/VTE	Age	Gender	Antithrombin activity	Deficiency	GenotyPTE(rs2227589)
Sp001	PTE	32	male	113		CT
Sp002	PTE	85	female	92		C
Sp003	PTE	61	female	50	↓	T
Sp004	PTE	85	female	86		CT
Sp005	PTE	67	male	33	↓	CT
Sp006	PTE	51	female	91		C
Sp007	PTE	73	male	91		C
Sp008	PTE	48	female	119		C
Sp009	PTE	57	female	57	↓	C
Sp010	PTE	85	female	86		CT
Sp011	PTE	68	female	73	↓	C
Sp012	PTE	78	male	84		C
Sp013	PTE	79	male	77	↓	C
Sp014	PTE	78	male	84		CT
Sp015	PTE	68	female	112		CT
Sp016	PTE	63	female	111		C
Sp017	PTE	71	female	93		C
Sp018	PTE	63	female	111		C
Sp019	PTE	70	male	72	↓	C
Sp020	PTE	53	female	104		T
Sp021	PTE	72	female	108		CT
Sp022	PTE	57	male	95		C
Sp023	PTE	27	male	87		T
Sp024	PTE	35	male	83		CT
Sp025	PTE	38	male	70	↓	T
Sp026	PTE	53	female	97		C
Sp027	PTE	31	male	97		C
Sp028	PTE	58	male	105		CT
Sp029	PTE	45	female	99		C
Sp030	PTE	73	female	74	↓	C
Sp031	PTE	47	male	100		C
Sp032	PTE	69	female	93		CT
Sp033	PTE	55	female	100		CT
Sp034	PTE	91	male	64	↓	C
Sp035	PTE	46	female	75	↓	CT
Sp036	PTE	83	female	82	↓	CT
Sp037	PTE	67	male	111		C
Sp038	PTE	81	female	92		C
Sp039	PTE	53	female	98		CT
Sp040	PTE	93	female	64	↓	C
Sp041	PTE	74	female	95		T
Sp042	PTE	31	female	94		CT
Sp043	PTE	78	female	106		C
Sp044	PTE	57	male	99		C
Sp045	PTE	35	male	65	↓	C
Sp046	PTE	28	male	125		C
Sp047	PTE	78	male	44	↓	CT
Sp048	PTE	61	male	124		CT
Sp049	PTE	51	female	91		T
Sp050	PTE	31	female	104		CT
Sp051	PTE	66	female	85		C
Sp052	PTE	74	female	95		T
Sp053	PTE	37	male	108		C
Sp054	PTE	72	male	75	↓	CT
Sp055	PTE	67	male	92		T
Sp056	PTE	67	female	104		CT
Sp057	PTE	53	male	100		CT
Sp058	PTE	65	male	93		C
Sp059	PTE	43	male	106		CT
Sp060	PTE	53	female	89		T
Sp061	PTE	35	male	98		T
Sp062	PTE	67	female	120		CT
Sp063	PTE	57	female	84		CT
Sp064	PTE	59	male	119		C
Sp065	PTE	75	male	72	↓	T
Sp066	PTE	25	male	28	↓	CT
Sp067	PTE	51	male	84		CT
Sp068	PTE	45	male	71	↓	CT
Sp069	PTE	84	male	73	↓	CT
Sp070	PTE	57	male	113		CT
Sp071	PTE	57	female	53	↓	C
Sp072	PTE	83	male	71	↓	T
Sp073	PTE	67	male	62	↓	CT
Sp074	PTE	64	female	99		C
Sp075	PTE	33	male	89		C
Sp076	PTE	67	male	84		CT
Sp077	PTE	68	female	123		CT
Sp078	PTE	41	female	114		CT
Sp079	PTE	81	male	45	↓	CT
Sp080	PTE	51	female	128		T
Sp081	PTE	62	female	105		C
Sp082	PTE	58	female	110		CT
Sp083	PTE	26	female	100		C
Sp084	PTE	52	female	100		C
Sp085	PTE	81	female	90		T
Sp086	PTE	82	female	99		CT
Sp087	PTE	73	female	84		CT
Sp088	PTE	67	female	67	↓	C
Sp089	PTE	38	male	85		CT
Sp090	PTE	36	male	98		T
Sp091	PTE	80	female	89		CT
Sp092	PTE	56	male	91		C
Sp093	PTE	43	male	53	↓	CT
Sp094	PTE	17	male	47	↓	CT
Sp095	PTE	58	male	114		T
Sp096	VTE	22	male	82	↓	C
Sp097	VTE	77	male	87		CT
Sp098	PTE	70	male	113		C
Sp099	PTE	65	male	115		CT
Sp100	PTE	59	male	100		CT
Sp101	VTE	62	female	105		CT
